# Supplementary material for: In Silico Simulation of Impacts of Metal Nano-Oxides on Cell Viability in THP-1 Cells Based on the Correlation Weights of the Fragments of Molecular Structures and Codes of Experimental Conditions Represented by Means of Quasi-SMILES
Source: Int J Mol Sci. 2023 Jan 20;24(3):2058. doi: 10.3390/ijms24032058 (PMC9917241; doi:10.3390/ijms24032058)
Supplement: Supplementary file 1 [file ijms-24-02058-s001.zip]

Archive with 7 entries (6 files):
- InputFilesForFiveCORALmodels/
- InputFilesForFiveCORALmodels/#TotalSet1.txt
- InputFilesForFiveCORALmodels/#TotalSet2.txt
- InputFilesForFiveCORALmodels/#TotalSet3.txt
- InputFilesForFiveCORALmodels/#TotalSet4.txt
- InputFilesForFiveCORALmodels/#TotalSet5.txt
- InputFilesForFiveCORALmodels/METHOD.txt
