# Supplementary material for: In Silico Simulation of Impacts of Metal Nano-Oxides on Cell Viability in THP-1 Cells Based on the Correlation Weights of the Fragments of Molecular Structures and Codes of Experimental Conditions Represented by Means of Quasi-SMILES
Source: Int J Mol Sci. 2023 Jan 20;24(3):2058. doi: 10.3390/ijms24032058 (PMC9917241; doi:10.3390/ijms24032058)
Supplement: Supplementary file 1 [file ijms-24-02058-s001.zip › InputFilesForFiveCORALmodels/METHOD.txt]

#TrainingSet.txt
15
1
0.3
0.1
0.3
1
1
1
Method.txt
y
n
n
n
n
n
y
n
n
n
n
n
n
y
y
n
n
n
n
n
y
n
n
y
n
y
n
n
n
n
n
n
n
n
y
y
n
+
n
S
15
4
0
0
1
0.3
0.3
1
5
0.1
n
n
n
n
n
n
n
n
n
n
n
n
n
n
n
n
n
n
n
n
n
n
n
n
n
n
n
n
n
n
n
n
n
n
n
n
n
n
n
n
n
n
n
n
n
n
n
n
n
n
n
n
n
n
n
n
n
n
n
n
n
n
n
n
n
n
n
n
n
n
n
n
n
n
n
n
n
n
n
n
n
n
n
n
n
n
n
n
n
n
n
n
n
n
n
n
n
n
n
n
-1
-1
-1
-1
-1
-1
-1
-1
-522
-1
-1
-1
-1
-1
-1
-1
-522
-522
-1
-1
-1
-1
-1
-1
-522
-522
-522
-1
-1
-1
-1
-1
-522
-522
-522
-522
-1
-1
-1
-1
-522
-522
-522
-522
-522
-1
-1
-1
-308
-522
-522
-522
-522
-522
-1
-1
-231
-522
-522
-522
-522
-522
-522
-1
